# Supplementary material for: Folic Acid Supplementation Promotes Hypomethylation in Both the Inflamed Colonic Mucosa and Colitis-Associated Dysplasia
Source: Cancers (Basel). 2023 May 27;15(11):2949. doi: 10.3390/cancers15112949 (PMC10252136; doi:10.3390/cancers15112949)
Supplement: Supplementary file 1 [file cancers-15-02949-s001.zip]

Archive with 1 entries (1 files):
- cancers-2408420-supplementary.pdf
